# Supplementary material for: Temporal Study of Salmonella enterica Serovars Isolated from Fluff Samples from Ontario Poultry Hatcheries between 2009 and 2018
Source: Pathogens. 2021 Dec 22;11(1):9. doi: 10.3390/pathogens11010009 (PMC8781519; doi:10.3390/pathogens11010009)
Supplement: Supplementary file 1 [file pathogens-11-00009-s001.zip]

Archive with 1 entries (1 files):
- pathogens-1465089-supplementary.pdf
